# Supplementary material for: Relevance of CYP2D6 Gene Variants in Population Genetic Differentiation
Source: Pharmaceutics. 2022 Nov 16;14(11):2481. doi: 10.3390/pharmaceutics14112481 (PMC9694252; doi:10.3390/pharmaceutics14112481)
Supplement: Supplementary file 1 [file pharmaceutics-14-02481-s001.zip]

Archive with 2 entries (2 files):
- Figure S1.pdf
- Supplementary Table 1_Allele frequencies.xlsx
