# Supplementary material for: Relevance of CYP2D6 Gene Variants in Population Genetic Differentiation
Source: Pharmaceutics. 2022 Nov 16;14(11):2481. doi: 10.3390/pharmaceutics14112481 (PMC9694252; doi:10.3390/pharmaceutics14112481)
Supplement: Supplementary file 1 [file pharmaceutics-14-02481-s001.zip › Supplementary Table 1_Allele frequencies.xlsx]

## Sheet: Sheet1
Supplementary Table S1. Allele frequencies from 26 world populations available in 1000 Genomes Database
Position	SNP	REF	ALT	GWD		LWK		ESN		MSL		YRI		ACB		ASW		CLM		PEL		PUR		MXL		CEU		GBR		FIN		IBS		TSI		BEB		GIH		ITU		PJL		STU		KHV		CDX
42126611	rs1135840	C	G	0.353982	0.646018	0.252525	0.747475	0.338384	0.661616	0.235294	0.764706	0.324074	0.675926	0.359375	0.640625	0.42623	0.57377	0.505319	0.494681	0.605882	0.394118	0.427885	0.572115	0.601562	0.398438	0.434343	0.565657	0.445055	0.554945	0.525253	0.474747	0.448598	0.551402	0.420561	0.579439	0.5	0.5	0.407767	0.592233	0.426471	0.573529	0.572917	0.427083	0.465686	0.534314	0.222222	0.777778	0.247312	0.752688
42126719	rs369177208	C	T	0.995575	0.00442478	0.994949	0.00505051	0.994949	0.00505051	1	0	0.99537	0.00462963	1	0	0.991803	0.00819672	1	0	1	0	1	0	1	0	1	0	1	0	1	0	1	0	1	0	1	0	1	0	1	0	1	0	1	0	1	0	1	0
42126722	rs79392742	G	T	1	0	1	0	1	0	1	0	1	0	1	0	1	0	0.957447	0.0425532	0.964706	0.0352941	0.980769	0.0192308	0.984375	0.015625	1	0	1	0	1	0	1	0	1	0	1	0	1	0	1	0	1	0	1	0	1	0	1	0
42126749	rs267608319	C	T	1	0	1	0	1	0	1	0	1	0	1	0	1	0	1	0	1	0	0.980769	0.0192308	1	0	1	0	1	0	1	0	0.995327	0.0046729	0.995327	0.0046729	1	0	1	0	1	0	1	0	1	0	1	0	1	0
42126752	rs569439709	C	T	1	0	1	0	1	0	1	0	1	0	1	0	1	0	1	0	1	0	1	0	1	0	1	0	1	0	1	0	1	0	1	0	1	0	0.995146	0.00485437	0.980392	0.0196078	0.994792	0.00520833	0.990196	0.00980392	1	0	1	0
42126758	rs377590656	G	A	0.995575	0.00442478	0.989899	0.010101	0.994949	0.00505051	0.994118	0.00588235	1	0	0.989583	0.0104167	0.983607	0.0163934	1	0	1	0	1	0	1	0	1	0	1	0	1	0	1	0	1	0	1	0	1	0	1	0	1	0	1	0	1	0	1	0
42126763	rs548264542	G	T	0.99115	0.00884956	0.989899	0.010101	0.969697	0.030303	0.982353	0.0176471	0.99537	0.00462963	1	0	0.991803	0.00819672	1	0	1	0	0.995192	0.00480769	0.992188	0.0078125	1	0	1	0	1	0	0.990654	0.00934579	0.995327	0.0046729	1	0	1	0	1	0	1	0	1	0	1	0	1	0
42126914	rs28371733	C	T	0.977876	0.0221239	1	0	0.989899	0.010101	0.988235	0.0117647	0.967593	0.0324074	1	0	1	0	1	0	1	0	0.995192	0.00480769	1	0	1	0	1	0	1	0	1	0	1	0	1	0	1	0	1	0	1	0	1	0	1	0	1	0
42126963	rs28371732	C	T	0.995575	0.00442478	1	0	1	0	1	0	1	0	1	0	1	0	1	0	1	0	1	0	0.992188	0.0078125	0.994949	0.00505051	0.983516	0.0164835	1	0	0.995327	0.0046729	0.981308	0.0186916	1	0	1	0	1	0	1	0	1	0	1	0	1	0
42127084	rs77867647	C	T	1	0	0.994949	0.00505051	0.989899	0.010101	1	0	0.99537	0.00462963	1	0	1	0	1	0	1	0	0.995192	0.00480769	1	0	1	0	1	0	1	0	1	0	1	0	1	0	1	0	1	0	1	0	1	0	1	0	1	0
42127207	rs28371730	C	T	0.619469	0.380531	0.484848	0.515152	0.520202	0.479798	0.5	0.5	0.546296	0.453704	0.59375	0.40625	0.639344	0.360656	0.696809	0.303191	0.676471	0.323529	0.615385	0.384615	0.75	0.25	0.676768	0.323232	0.692308	0.307692	0.676768	0.323232	0.626168	0.373832	0.626168	0.373832	0.75	0.25	0.558252	0.441748	0.598039	0.401961	0.677083	0.322917	0.617647	0.382353	0.863636	0.136364	0.865591	0.134409
42127209	rs2004511	T	C	0.884956	0.115044	0.949495	0.0505051	0.90404	0.0959596	0.841176	0.158824	0.893519	0.106481	0.854167	0.145833	0.836066	0.163934	0.81383	0.18617	0.929412	0.0705882	0.817308	0.182692	0.84375	0.15625	0.757576	0.242424	0.752747	0.247253	0.848485	0.151515	0.82243	0.17757	0.785047	0.214953	0.738372	0.261628	0.849515	0.150485	0.828431	0.171569	0.895833	0.104167	0.848039	0.151961	0.323232	0.676768	0.360215	0.639785
42127300	rs267608292	C	T	1	0	0.994949	0.00505051	0.994949	0.00505051	1	0	1	0	0.989583	0.0104167	0.991803	0.00819672	1	0	1	0	1	0	1	0	1	0	1	0	1	0	1	0	1	0	1	0	1	0	1	0	1	0	1	0	1	0	1	0
42127356	rs28371729	G	T	1	0	1	0	1	0	1	0	1	0	0.994792	0.00520833	0.991803	0.00819672	0.989362	0.0106383	0.994118	0.00588235	0.980769	0.0192308	0.976562	0.0234375	0.984848	0.0151515	0.956044	0.043956	0.979798	0.020202	0.971963	0.0280374	0.990654	0.00934579	1	0	0.990291	0.00970874	1	0	1	0	0.990196	0.00980392	0.994949	0.00505051	1	0
42127398	rs28578778	A	G	1	0	1	0	1	0	1	0	1	0	0.994792	0.00520833	0.991803	0.00819672	0.994681	0.00531915	1	0	0.990385	0.00961538	1	0	0.979798	0.020202	0.989011	0.010989	1	0	1	0	0.990654	0.00934579	0.976744	0.0232558	0.995146	0.00485437	0.97549	0.0245098	0.989583	0.0104167	0.980392	0.0196078	1	0	1	0
42127608	rs59421388	C	T	0.862832	0.137168	0.828283	0.171717	0.919192	0.0808081	0.905882	0.0941176	0.893519	0.106481	0.911458	0.0885417	0.959016	0.0409836	0.994681	0.00531915	1	0	0.995192	0.00480769	1	0	1	0	1	0	1	0	1	0	1	0	1	0	1	0	1	0	1	0	1	0	1	0	1	0
42127803	rs28371725	C	T	0.995575	0.00442478	0.969697	0.030303	0.984848	0.0151515	0.994118	0.00588235	0.990741	0.00925926	0.953125	0.046875	0.983607	0.0163934	0.920213	0.0797872	0.994118	0.00588235	0.879808	0.120192	0.984375	0.015625	0.878788	0.121212	0.928571	0.0714286	0.964646	0.0353535	0.911215	0.088785	0.85514	0.14486	0.906977	0.0930233	0.854369	0.145631	0.862745	0.137255	0.890625	0.109375	0.882353	0.117647	0.974747	0.0252525	0.919355	0.0806452
42127856	rs5030867	T	G	1	0	1	0	1	0	1	0	1	0	1	0	1	0	1	0	1	0	1	0	1	0	1	0	1	0	1	0	1	0	1	0	0.988372	0.0116279	0.985437	0.0145631	0.995098	0.00490196	0.989583	0.0104167	0.995098	0.00490196	1	0	1	0
42127941	rs16947	G	A	0.464602	0.535398	0.353535	0.646465	0.434343	0.565657	0.388235	0.611765	0.439815	0.560185	0.505208	0.494792	0.581967	0.418033	0.691489	0.308511	0.676471	0.323529	0.610577	0.389423	0.742188	0.257812	0.676768	0.323232	0.692308	0.307692	0.676768	0.323232	0.621495	0.378505	0.626168	0.373832	0.75	0.25	0.558252	0.441748	0.598039	0.401961	0.682292	0.317708	0.622549	0.377451	0.868687	0.131313	0.870968	0.129032
42128031	rs28371723	A	T	1	0	1	0	1	0	0.988235	0.0117647	0.99537	0.00462963	1	0	0.983607	0.0163934	1	0	1	0	1	0	1	0	1	0	1	0	1	0	1	0	1	0	1	0	1	0	1	0	1	0	1	0	1	0	1	0
42128071	rs187203531	C	G	1	0	1	0	1	0	1	0	1	0	1	0	1	0	1	0	1	0	1	0	1	0	0.994949	0.00505051	0.994505	0.00549451	0.994949	0.00505051	0.990654	0.00934579	0.985981	0.0140187	1	0	1	0	1	0	1	0	1	0	1	0	1	0
42128128	rs28371722	C	T	1	0	1	0	1	0	1	0	1	0	1	0	1	0	1	0	1	0	1	0	1	0	1	0	1	0	0.984848	0.0151515	1	0	1	0	1	0	1	0	1	0	1	0	1	0	0.989899	0.010101	0.989247	0.0107527
42128130	rs28371721	C	T	0.942478	0.0575221	0.914141	0.0858586	0.914141	0.0858586	0.947059	0.0529412	0.958333	0.0416667	0.96875	0.03125	0.95082	0.0491803	1	0	0.994118	0.00588235	0.985577	0.0144231	0.976562	0.0234375	1	0	0.994505	0.00549451	0.984848	0.0151515	0.990654	0.00934579	0.995327	0.0046729	1	0	0.995146	0.00485437	1	0	1	0	1	0	1	0	1	0
42128160	rs77562994	G	A	1	0	1	0	0.979798	0.020202	0.994118	0.00588235	0.99537	0.00462963	0.994792	0.00520833	0.983607	0.0163934	1	0	1	0	0.995192	0.00480769	1	0	1	0	1	0	1	0	1	0	1	0	1	0	1	0	1	0	1	0	1	0	1	0	1	0
42128181	rs1135828	A	T	1	0	1	0	1	0	1	0	1	0	1	0	1	0	1	0	1	0	1	0	0.992188	0.0078125	1	0	1	0	1	0	1	0	1	0	0.97093	0.0290698	0.980583	0.0194175	0.970588	0.0294118	0.984375	0.015625	0.990196	0.00980392	1	0	1	0
42128185	rs77913725	C	T	1	0	1	0	1	0	1	0	1	0	1	0	1	0	1	0	1	0	1	0	1	0	1	0	1	0	1	0	1	0	1	0	0.97093	0.0290698	0.980583	0.0194175	0.970588	0.0294118	0.984375	0.015625	0.990196	0.00980392	1	0	1	0
42128189	rs28371719	C	A	0.977876	0.0221239	0.949495	0.0505051	0.914141	0.0858586	0.929412	0.0705882	0.962963	0.037037	0.947917	0.0520833	0.934426	0.0655738	0.989362	0.0106383	0.994118	0.00588235	0.995192	0.00480769	1	0	1	0	1	0	1	0	0.995327	0.0046729	1	0	1	0	1	0	1	0	1	0	1	0	1	0	1	0
42128216	rs28371718	G	T	0.924779	0.0752212	0.909091	0.0909091	0.90404	0.0959596	0.947059	0.0529412	0.935185	0.0648148	0.9375	0.0625	0.934426	0.0655738	0.994681	0.00531915	0.988235	0.0117647	0.985577	0.0144231	0.976562	0.0234375	1	0	0.989011	0.010989	0.994949	0.00505051	1	0	1	0	1	0	1	0	0.985294	0.0147059	1	0	0.995098	0.00490196	1	0	1	0
42128308	rs28371717	C	A	1	0	1	0	1	0	1	0	1	0	1	0	1	0	1	0	1	0	0.990385	0.00961538	1	0	0.994949	0.00505051	1	0	0.994949	0.00505051	0.995327	0.0046729	0.985981	0.0140187	1	0	1	0	1	0	0.989583	0.0104167	1	0	1	0	1	0
42128488	rs79738337	G	A	1	0	1	0	1	0	1	0	1	0	1	0	1	0	1	0	1	0	1	0	1	0	1	0	1	0	1	0	1	0	1	0	0.994186	0.00581395	1	0	1	0	1	0	1	0	0.989899	0.010101	0.994624	0.00537634
42128499	rs75203276	C	T	0.871681	0.128319	0.828283	0.171717	0.919192	0.0808081	0.905882	0.0941176	0.888889	0.111111	0.90625	0.09375	0.967213	0.0327869	0.994681	0.00531915	1	0	0.995192	0.00480769	1	0	1	0	1	0	1	0	1	0	1	0	1	0	1	0	1	0	1	0	1	0	1	0	1	0
42128500	rs267608300	C	T	1	0	1	0	1	0	1	0	1	0	1	0	1	0	0.989362	0.0106383	0.994118	0.00588235	1	0	1	0	0.994949	0.00505051	0.994505	0.00549451	0.994949	0.00505051	0.995327	0.0046729	1	0	1	0	1	0	1	0	1	0	1	0	1	0	1	0
42128513	rs184517596	C	T	0.995575	0.00442478	0.989899	0.010101	0.994949	0.00505051	0.994118	0.00588235	1	0	0.989583	0.0104167	0.983607	0.0163934	1	0	1	0	1	0	1	0	1	0	1	0	1	0	1	0	1	0	1	0	1	0	1	0	1	0	1	0	1	0	1	0
42128576	rs80262685	T	C	0.845133	0.154867	0.808081	0.191919	0.909091	0.0909091	0.894118	0.105882	0.884259	0.115741	0.90625	0.09375	0.95082	0.0491803	0.994681	0.00531915	1	0	0.995192	0.00480769	1	0	1	0	1	0	1	0	1	0	1	0	1	0	1	0	1	0	1	0	1	0	1	0	1	0
42128580	rs577696827	G	A	0.99115	0.00884956	1	0	0.989899	0.010101	0.994118	0.00588235	1	0	1	0	0.991803	0.00819672	1	0	1	0	1	0	1	0	1	0	1	0	1	0	1	0	1	0	1	0	1	0	1	0	1	0	1	0	1	0	1	0
42128595	rs563463814	G	A	1	0	1	0	1	0	1	0	1	0	1	0	1	0	1	0	1	0	1	0	1	0	1	0	1	0	1	0	1	0	1	0	0.976744	0.0232558	0.990291	0.00970874	0.990196	0.00980392	1	0	0.995098	0.00490196	1	0	1	0
42128662	rs267608290	T	G	0.982301	0.0176991	0.989899	0.010101	1	0	0.988235	0.0117647	1	0	0.994792	0.00520833	0.991803	0.00819672	1	0	1	0	1	0	1	0	1	0	1	0	1	0	1	0	1	0	1	0	1	0	1	0	1	0	1	0	1	0	1	0
42128668	rs76327133	G	A	0.845133	0.154867	0.813131	0.186869	0.909091	0.0909091	0.9	0.1	0.884259	0.115741	0.90625	0.09375	0.95082	0.0491803	0.994681	0.00531915	1	0	0.995192	0.00480769	1	0	1	0	1	0	1	0	1	0	1	0	1	0	1	0	1	0	1	0	1	0	1	0	1	0
42128694	rs2267447	T	C	0.876106	0.123894	0.954545	0.0454545	0.878788	0.121212	0.823529	0.176471	0.888889	0.111111	0.854167	0.145833	0.836066	0.163934	0.81383	0.18617	0.929412	0.0705882	0.822115	0.177885	0.851562	0.148438	0.757576	0.242424	0.752747	0.247253	0.853535	0.146465	0.831776	0.168224	0.794393	0.205607	0.761628	0.238372	0.854369	0.145631	0.828431	0.171569	0.895833	0.104167	0.848039	0.151961	0.333333	0.666667	0.365591	0.634409
42128753	rs564994275	T	G	1	0	1	0	1	0	1	0	1	0	1	0	1	0	1	0	1	0	1	0	1	0	1	0	1	0	1	0	1	0	1	0	0.994186	0.00581395	0.990291	0.00970874	0.985294	0.0147059	0.994792	0.00520833	0.995098	0.00490196	1	0	1	0
42128815	rs5030866	C	T	1	0	1	0	1	0	1	0	1	0	1	0	0.991803	0.00819672	0.989362	0.0106383	1	0	1	0	1	0	0.979798	0.020202	0.989011	0.010989	0.954545	0.0454545	0.995327	0.0046729	0.990654	0.00934579	1	0	1	0	1	0	0.994792	0.00520833	1	0	1	0	1	0
42128876	rs538707090	C	T	1	0	1	0	1	0	1	0	1	0	1	0	1	0	0.978723	0.0212766	1	0	0.990385	0.00961538	1	0	1	0	1	0	1	0	1	0	1	0	1	0	1	0	1	0	1	0	1	0	1	0	1	0
42128945	rs3892097	C	T	0.960177	0.039823	0.974747	0.0252525	0.924242	0.0757576	0.958824	0.0411765	0.944444	0.0555556	0.911458	0.0885417	0.877049	0.122951	0.835106	0.164894	0.935294	0.0647059	0.846154	0.153846	0.875	0.125	0.772727	0.227273	0.758242	0.241758	0.863636	0.136364	0.85514	0.14486	0.813084	0.186916	0.877907	0.122093	0.873786	0.126214	0.887255	0.112745	0.921875	0.078125	0.892157	0.107843	0.994949	0.00505051	1	0
42129001	rs76326664	T	C	1	0	1	0	1	0	1	0	1	0	1	0	1	0	1	0	0.958824	0.0411765	1	0	1	0	1	0	1	0	1	0	1	0	1	0	1	0	1	0	1	0	1	0	1	0	1	0	1	0
42129008	rs200002499	T	G	0.995575	0.00442478	1	0	1	0	1	0	1	0	0.994792	0.00520833	1	0	1	0	1	0	1	0	1	0	1	0	1	0	1	0	0.995327	0.0046729	1	0	1	0	1	0	1	0	0.989583	0.0104167	0.995098	0.00490196	1	0	1	0
42129033	rs5030865	C	T	1	0	1	0	1	0	1	0	1	0	1	0	1	0	1	0	1	0	1	0	1	0	1	0	1	0	1	0	1	0	1	0	1	0	1	0	1	0	1	0	1	0	0.974747	0.0252525	0.983871	0.016129
42129075	rs28371710	C	T	0.951327	0.0486726	0.929293	0.0707071	0.944444	0.0555556	0.964706	0.0352941	0.962963	0.037037	0.96875	0.03125	0.959016	0.0409836	1	0	0.994118	0.00588235	0.995192	0.00480769	0.992188	0.0078125	1	0	1	0	1	0	1	0	1	0	1	0	1	0	1	0	1	0	1	0	1	0	1	0
42129087	rs78482768	G	C	1	0	1	0	1	0	1	0	1	0	1	0	1	0	1	0	1	0	0.995192	0.00480769	1	0	0.994949	0.00505051	1	0	1	0	0.990654	0.00934579	0.990654	0.00934579	1	0	1	0	1	0	1	0	1	0	1	0	1	0
42129130	rs1058164	C	G	0.349558	0.650442	0.247475	0.752525	0.348485	0.651515	0.235294	0.764706	0.333333	0.666667	0.369792	0.630208	0.434426	0.565574	0.510638	0.489362	0.605882	0.394118	0.432692	0.567308	0.601562	0.398438	0.439394	0.560606	0.445055	0.554945	0.530303	0.469697	0.448598	0.551402	0.420561	0.579439	0.494186	0.505814	0.402913	0.597087	0.421569	0.578431	0.572917	0.427083	0.455882	0.544118	0.207071	0.792929	0.247312	0.752688
42129132	rs61736512	C	T	0.862832	0.137168	0.828283	0.171717	0.919192	0.0808081	0.9	0.1	0.888889	0.111111	0.90625	0.09375	0.959016	0.0409836	0.994681	0.00531915	1	0	0.995192	0.00480769	1	0	1	0	1	0	1	0	1	0	1	0	1	0	1	0	1	0	1	0	1	0	1	0	1	0
42129178	rs61736507	G	A	1	0	1	0	1	0	1	0	1	0	1	0	1	0	0.968085	0.0319149	1	0	0.995192	0.00480769	1	0	0.994949	0.00505051	1	0	1	0	0.995327	0.0046729	0.995327	0.0046729	1	0	1	0	1	0	1	0	1	0	1	0	1	0
42129225	rs370267861	A	C	1	0	1	0	1	0	0.994118	0.00588235	1	0	1	0	1	0	1	0	1	0	1	0	1	0	1	0	1	0	1	0	1	0	1	0	1	0	1	0	1	0	1	0	1	0	0.994949	0.00505051	0.994624	0.00537634
42129303	rs142302759	T	G	1	0	1	0	1	0	1	0	1	0	1	0	1	0	1	0	1	0	0.990385	0.00961538	0.992188	0.0078125	1	0	1	0	1	0	0.990654	0.00934579	0.995327	0.0046729	1	0	0.995146	0.00485437	1	0	1	0	1	0	1	0	1	0
42129414	rs143170489	G	C	1	0	1	0	1	0	1	0	1	0	1	0	1	0	0.968085	0.0319149	1	0	0.995192	0.00480769	1	0	0.994949	0.00505051	1	0	1	0	0.995327	0.0046729	0.995327	0.0046729	1	0	1	0	1	0	1	0	1	0	1	0	1	0
42129422	rs192258949	C	T	0.982301	0.0176991	0.984848	0.0151515	0.989899	0.010101	0.994118	0.00588235	0.99537	0.00462963	1	0	0.991803	0.00819672	1	0	1	0	1	0	1	0	1	0	1	0	1	0	1	0	1	0	1	0	1	0	1	0	1	0	1	0	1	0	1	0
42129545	rs267608277	G	A	1	0	1	0	1	0	1	0	1	0	1	0	0.983607	0.0163934	0.989362	0.0106383	1	0	1	0	1	0	0.979798	0.020202	0.989011	0.010989	0.954545	0.0454545	0.990654	0.00934579	0.990654	0.00934579	1	0	1	0	1	0	0.994792	0.00520833	1	0	1	0	1	0
42129614	rs180847475	C	G	0.964602	0.0353982	0.939394	0.0606061	0.974747	0.0252525	0.958824	0.0411765	0.99537	0.00462963	1	0	0.991803	0.00819672	1	0	1	0	0.985577	0.0144231	1	0	1	0	1	0	1	0	1	0	1	0	1	0	1	0	1	0	1	0	1	0	1	0	1	0
42129623	rs1081004	C	T	1	0	1	0	1	0	1	0	1	0	0.979167	0.0208333	0.983607	0.0163934	0.978723	0.0212766	0.988235	0.0117647	0.947115	0.0528846	0.929688	0.0703125	0.914141	0.0858586	0.934066	0.0659341	0.964646	0.0353535	0.901869	0.0981308	0.948598	0.0514019	1	0	0.995146	0.00485437	1	0	0.994792	0.00520833	0.990196	0.00980392	1	0	1	0
42129643	rs186133763	G	C	0.964602	0.0353982	0.939394	0.0606061	0.974747	0.0252525	0.958824	0.0411765	0.99537	0.00462963	1	0	0.991803	0.00819672	1	0	1	0	0.985577	0.0144231	1	0	1	0	1	0	1	0	1	0	1	0	1	0	1	0	1	0	1	0	1	0	1	0	1	0
42129726	rs78854695	A	C	0.938053	0.0619469	0.959596	0.040404	0.838384	0.161616	0.905882	0.0941176	0.898148	0.101852	0.911458	0.0885417	0.901639	0.0983607	1	0	1	0	0.975962	0.0240385	1	0	1	0	1	0	1	0	0.990654	0.00934579	1	0	1	0	1	0	1	0	1	0	1	0	1	0	1	0
42129754	rs1081003	G	A	0.90708	0.0929204	0.979798	0.020202	0.914141	0.0858586	0.841176	0.158824	0.893519	0.106481	0.901042	0.0989583	0.909836	0.0901639	0.930851	0.0691489	0.958824	0.0411765	0.947115	0.0528846	0.96875	0.03125	0.964646	0.0353535	0.983516	0.0164835	0.989899	0.010101	0.971963	0.0280374	0.971963	0.0280374	0.848837	0.151163	0.961165	0.038835	0.892157	0.107843	0.963542	0.0364583	0.916667	0.0833333	0.338384	0.661616	0.370968	0.629032
42129759	rs535642512	C	T	1	0	1	0	1	0	1	0	1	0	1	0	1	0	1	0	1	0	1	0	1	0	1	0	1	0	1	0	1	0	1	0	1	0	0.961165	0.038835	1	0	1	0	0.995098	0.00490196	1	0	1	0
42129770	rs28371706	G	A	0.836283	0.163717	0.808081	0.191919	0.737374	0.262626	0.717647	0.282353	0.74537	0.25463	0.791667	0.208333	0.852459	0.147541	0.989362	0.0106383	0.988235	0.0117647	0.990385	0.00961538	1	0	1	0	1	0	1	0	0.990654	0.00934579	1	0	1	0	1	0	1	0	1	0	1	0	1	0	1	0
42129796	rs28371705	G	C	0.977876	0.0221239	0.984848	0.0151515	0.994949	0.00505051	1	0	0.99537	0.00462963	0.953125	0.046875	0.934426	0.0655738	0.882979	0.117021	0.970588	0.0294118	0.875	0.125	0.882812	0.117188	0.79798	0.20202	0.769231	0.230769	0.863636	0.136364	0.85514	0.14486	0.82243	0.17757	0.901163	0.0988372	0.88835	0.11165	0.941176	0.0588235	0.932292	0.0677083	0.926471	0.0735294	0.994949	0.00505051	1	0
42129809	rs28371704	T	C	0.977876	0.0221239	0.984848	0.0151515	0.994949	0.00505051	1	0	0.99537	0.00462963	0.953125	0.046875	0.934426	0.0655738	0.882979	0.117021	0.970588	0.0294118	0.875	0.125	0.898438	0.101562	0.808081	0.191919	0.769231	0.230769	0.863636	0.136364	0.859813	0.140187	0.827103	0.172897	0.901163	0.0988372	0.88835	0.11165	0.941176	0.0588235	0.932292	0.0677083	0.931373	0.0686275	0.994949	0.00505051	1	0
42129819	rs28371703	G	T	0.977876	0.0221239	0.984848	0.0151515	0.994949	0.00505051	1	0	0.99537	0.00462963	0.953125	0.046875	0.934426	0.0655738	0.882979	0.117021	0.970588	0.0294118	0.875	0.125	0.898438	0.101562	0.808081	0.191919	0.769231	0.230769	0.863636	0.136364	0.859813	0.140187	0.827103	0.172897	0.901163	0.0988372	0.88835	0.11165	0.941176	0.0588235	0.932292	0.0677083	0.931373	0.0686275	0.994949	0.00505051	1	0
42129950	rs28371702	A	C	0.283186	0.716814	0.212121	0.787879	0.176768	0.823232	0.135294	0.864706	0.222222	0.777778	0.265625	0.734375	0.327869	0.672131	0.510638	0.489362	0.605882	0.394118	0.408654	0.591346	0.585938	0.414062	0.429293	0.570707	0.445055	0.554945	0.530303	0.469697	0.439252	0.560748	0.420561	0.579439	0.494186	0.505814	0.407767	0.592233	0.426471	0.573529	0.572917	0.427083	0.455882	0.544118	0.186869	0.813131	0.225806	0.774194
42130047	rs28371701	G	C	0.60177	0.39823	0.464646	0.535354	0.686869	0.313131	0.670588	0.329412	0.680556	0.319444	0.661458	0.338542	0.663934	0.336066	0.585106	0.414894	0.658824	0.341176	0.495192	0.504808	0.632812	0.367188	0.474747	0.525253	0.461538	0.538462	0.540404	0.459596	0.485981	0.514019	0.448598	0.551402	0.645349	0.354651	0.446602	0.553398	0.529412	0.470588	0.609375	0.390625	0.539216	0.460784	0.858586	0.141414	0.870968	0.129032
42130139	rs376217512	G	A	0.893805	0.106195	0.914141	0.0858586	0.934343	0.0656566	0.870588	0.129412	0.884259	0.115741	0.932292	0.0677083	0.95082	0.0491803	1	0	1	0	0.995192	0.00480769	1	0	1	0	1	0	1	0	1	0	1	0	1	0	1	0	1	0	1	0	1	0	1	0	1	0
42130440	rs527792942	A	G	1	0	1	0	1	0	1	0	1	0	1	0	1	0	1	0	1	0	1	0	1	0	1	0	1	0	1	0	1	0	1	0	1	0	1	0	1	0	1	0	1	0	0.979798	0.020202	0.983871	0.016129
42130459	rs546029764	T	C	1	0	1	0	0.989899	0.010101	0.994118	0.00588235	0.99537	0.00462963	0.989583	0.0104167	0.991803	0.00819672	1	0	1	0	1	0	1	0	1	0	1	0	1	0	1	0	1	0	1	0	1	0	1	0	1	0	1	0	1	0	1	0
42130482	rs28371699	C	A	0.274336	0.725664	0.161616	0.838384	0.166667	0.833333	0.147059	0.852941	0.212963	0.787037	0.260417	0.739583	0.311475	0.688525	0.489362	0.510638	0.6	0.4	0.408654	0.591346	0.601562	0.398438	0.434343	0.565657	0.445055	0.554945	0.535354	0.464646	0.434579	0.565421	0.420561	0.579439	0.494186	0.505814	0.402913	0.597087	0.431373	0.568627	0.572917	0.427083	0.455882	0.544118	0.19697	0.80303	0.236559	0.763441
42130522	rs29001678	G	A	0.982301	0.0176991	0.984848	0.0151515	0.994949	0.00505051	0.994118	0.00588235	0.99537	0.00462963	0.994792	0.00520833	0.991803	0.00819672	0.946809	0.0531915	1	0	0.947115	0.0528846	0.976562	0.0234375	0.974747	0.0252525	0.956044	0.043956	0.979798	0.020202	0.976636	0.0233645	0.962617	0.0373832	0.976744	0.0232558	0.995146	0.00485437	0.995098	0.00490196	0.963542	0.0364583	0.990196	0.00980392	1	0	1	0
42130547	rs1081000	T	C	0.69469	0.30531	0.606061	0.393939	0.60101	0.39899	0.594118	0.405882	0.652778	0.347222	0.65625	0.34375	0.737705	0.262295	0.691489	0.308511	0.682353	0.317647	0.620192	0.379808	0.757812	0.242188	0.676768	0.323232	0.692308	0.307692	0.676768	0.323232	0.621495	0.378505	0.626168	0.373832	0.75	0.25	0.558252	0.441748	0.593137	0.406863	0.677083	0.322917	0.602941	0.397059	0.863636	0.136364	0.865591	0.134409
42130559	rs28695233	T	G	0.69469	0.30531	0.606061	0.393939	0.60101	0.39899	0.594118	0.405882	0.652778	0.347222	0.65625	0.34375	0.745902	0.254098	0.691489	0.308511	0.682353	0.317647	0.620192	0.379808	0.757812	0.242188	0.676768	0.323232	0.692308	0.307692	0.676768	0.323232	0.621495	0.378505	0.626168	0.373832	0.75	0.25	0.558252	0.441748	0.593137	0.406863	0.677083	0.322917	0.602941	0.397059	0.863636	0.136364	0.865591	0.134409
42130560	rs29001518	C	G	0.69469	0.30531	0.606061	0.393939	0.60101	0.39899	0.594118	0.405882	0.652778	0.347222	0.65625	0.34375	0.745902	0.254098	0.691489	0.308511	0.682353	0.317647	0.620192	0.379808	0.757812	0.242188	0.676768	0.323232	0.692308	0.307692	0.676768	0.323232	0.621495	0.378505	0.626168	0.373832	0.75	0.25	0.558252	0.441748	0.593137	0.406863	0.677083	0.322917	0.602941	0.397059	0.863636	0.136364	0.865591	0.134409
42130565	rs1080998	A	G	0.69469	0.30531	0.606061	0.393939	0.59596	0.40404	0.594118	0.405882	0.652778	0.347222	0.65625	0.34375	0.745902	0.254098	0.691489	0.308511	0.682353	0.317647	0.620192	0.379808	0.757812	0.242188	0.676768	0.323232	0.692308	0.307692	0.676768	0.323232	0.621495	0.378505	0.626168	0.373832	0.75	0.25	0.558252	0.441748	0.593137	0.406863	0.677083	0.322917	0.602941	0.397059	0.863636	0.136364	0.865591	0.134409
42130569	rs1080997	G	C	0.69469	0.30531	0.606061	0.393939	0.59596	0.40404	0.594118	0.405882	0.652778	0.347222	0.65625	0.34375	0.745902	0.254098	0.691489	0.308511	0.682353	0.317647	0.620192	0.379808	0.757812	0.242188	0.676768	0.323232	0.692308	0.307692	0.676768	0.323232	0.621495	0.378505	0.626168	0.373832	0.75	0.25	0.558252	0.441748	0.593137	0.406863	0.677083	0.322917	0.607843	0.392157	0.863636	0.136364	0.865591	0.134409
42130571	rs1080996	G	T	0.69469	0.30531	0.606061	0.393939	0.59596	0.40404	0.594118	0.405882	0.652778	0.347222	0.65625	0.34375	0.745902	0.254098	0.691489	0.308511	0.682353	0.317647	0.620192	0.379808	0.757812	0.242188	0.676768	0.323232	0.692308	0.307692	0.676768	0.323232	0.621495	0.378505	0.626168	0.373832	0.75	0.25	0.558252	0.441748	0.593137	0.406863	0.677083	0.322917	0.607843	0.392157	0.863636	0.136364	0.865591	0.134409
42130578	rs1080995	C	G	0.69469	0.30531	0.606061	0.393939	0.59596	0.40404	0.594118	0.405882	0.652778	0.347222	0.65625	0.34375	0.745902	0.254098	0.691489	0.308511	0.682353	0.317647	0.620192	0.379808	0.757812	0.242188	0.676768	0.323232	0.692308	0.307692	0.676768	0.323232	0.621495	0.378505	0.626168	0.373832	0.75	0.25	0.558252	0.441748	0.593137	0.406863	0.677083	0.322917	0.607843	0.392157	0.863636	0.136364	0.865591	0.134409
42130667	rs118203758	C	T	1	0	1	0	1	0	1	0	1	0	1	0	1	0	1	0	1	0	1	0	1	0	1	0	1	0	1	0	1	0	1	0	1	0	1	0	1	0	1	0	1	0	0.989899	0.010101	0.989247	0.0107527
42130692	rs1065852	G	A	0.884956	0.115044	0.964646	0.0353535	0.909091	0.0909091	0.835294	0.164706	0.893519	0.106481	0.854167	0.145833	0.844262	0.155738	0.81383	0.18617	0.929412	0.0705882	0.822115	0.177885	0.851562	0.148438	0.757576	0.242424	0.752747	0.247253	0.853535	0.146465	0.827103	0.172897	0.794393	0.205607	0.744186	0.255814	0.849515	0.150485	0.828431	0.171569	0.895833	0.104167	0.848039	0.151961	0.338384	0.661616	0.370968	0.629032
42130715	rs28371696	C	T	0.960177	0.039823	0.959596	0.040404	0.979798	0.020202	1	0	0.990741	0.00925926	0.973958	0.0260417	0.97541	0.0245902	0.978723	0.0212766	1	0	0.995192	0.00480769	1	0	1	0	1	0	0.994949	0.00505051	0.995327	0.0046729	1	0	0.976744	0.0232558	1	0	0.990196	0.00980392	0.994792	0.00520833	0.980392	0.0196078	1	0	1	0
42130761	rs769258	C	T	1	0	1	0	1	0	1	0	1	0	0.984375	0.015625	1	0	0.973404	0.0265957	0.994118	0.00588235	0.951923	0.0480769	0.976562	0.0234375	0.944444	0.0555556	0.950549	0.0494505	0.959596	0.040404	0.934579	0.0654206	0.948598	0.0514019	0.994186	0.00581395	1	0	0.990196	0.00980392	0.989583	0.0104167	0.995098	0.00490196	1	0	0.994624	0.00537634
42130773	rs72549358	C	T	1	0	1	0	1	0	1	0	1	0	1	0	1	0	1	0	1	0	0.995192	0.00480769	1	0	0.994949	0.00505051	1	0	1	0	0.990654	0.00934579	0.990654	0.00934579	1	0	1	0	1	0	1	0	1	0	1	0	1	0
42130809	rs376446555	A	C	1	0	0.989899	0.010101	1	0	1	0	0.99537	0.00462963	1	0	1	0	1	0	1	0	1	0	0.984375	0.015625	1	0	1	0	1	0	0.995327	0.0046729	1	0	0.994186	0.00581395	1	0	1	0	1	0	1	0	1	0	1	0
[truncated: 6 more columns]
